# Supplementary material for: A new species of Saracha (Solanaceae) from the Central Andes of Peru
Source: PhytoKeys. 2017 Aug 9;(85):31–43. doi: 10.3897/phytokeys.85.12607 (PMC5624201; doi:10.3897/phytokeys.85.12607)
Supplement: XML Treatment for Saracha andina [file phytokeys.85.12607-treatment1.xml]

<!DOCTYPE tp:taxon-treatment
  PUBLIC "-//TaxonX//DTD Taxonomic Treatment Publishing DTD v0 20100105//EN" "tax-treatment-NSO.dtd">
<tp:taxon-treatment xmlns:tp="http://www.plazi.org/taxpub"><tp:treatment-meta><kwd-group><label>Taxon classification</label><kwd><named-content xmlns:xlink="http://www.w3.org/1999/xlink" content-type="kingdom">Plantae</named-content></kwd><kwd><named-content xmlns:xlink="http://www.w3.org/1999/xlink" content-type="order">Solanales</named-content></kwd><kwd><named-content xmlns:xlink="http://www.w3.org/1999/xlink" content-type="family">Solanaceae</named-content></kwd></kwd-group><mixed-citation publication-type="journal"><person-group><name><surname>Fernandez-Hilario</surname><given-names>Robin</given-names></name><name><surname>Smith</surname><given-names>Stacey D.</given-names></name></person-group><article-title>A new species of <italic><tp:taxon-name><tp:taxon-name-part taxon-name-part-type="genus" reg="Saracha">Saracha</tp:taxon-name-part></tp:taxon-name></italic> (<tp:taxon-name><tp:taxon-name-part taxon-name-part-type="family">Solanaceae</tp:taxon-name-part></tp:taxon-name>) from the Central Andes of Peru</article-title><source>PhytoKeys</source><day>9</day><month>8</month><year>2017</year><volume>2017</volume><issue>85</issue><fpage>31</fpage><lpage>43</lpage><pub-id pub-id-type="doi">10.3897/phytokeys.85.12607</pub-id></mixed-citation></tp:treatment-meta><tp:nomenclature><tp:taxon-name>
            <tp:taxon-name-part taxon-name-part-type="genus" reg="Saracha">Saracha</tp:taxon-name-part>
            <tp:taxon-name-part taxon-name-part-type="species" reg="andina">andina</tp:taxon-name-part>
            <object-id xmlns:xlink="http://www.w3.org/1999/xlink" content-type="ipni" xlink:type="simple">urn:lsid:ipni.org:names:60474974-2</object-id>
          </tp:taxon-name><tp:taxon-authority>Rob.Fernandez, I.Revilla &amp; E.Pariente</tp:taxon-authority><tp:taxon-status xmlns:xlink="http://www.w3.org/1999/xlink" xlink:type="simple">sp. nov.</tp:taxon-status><xref ref-type="fig" rid="F1">Figures 1</xref><xref ref-type="fig" rid="F2">, 2</xref></tp:nomenclature><tp:treatment-sec id="SECID0EUKAE"><p>
          <italic><tp:taxon-name><tp:taxon-name-part taxon-name-part-type="genus" reg="Saracha">Saracha</tp:taxon-name-part> <tp:taxon-name-part taxon-name-part-type="species" reg="andina">andina</tp:taxon-name-part></tp:taxon-name> affine <tp:taxon-name><tp:taxon-name-part taxon-name-part-type="genus" reg="Saracha">S.</tp:taxon-name-part> <tp:taxon-name-part taxon-name-part-type="species" reg="punctata">punctata</tp:taxon-name-part></tp:taxon-name> Ruiz &amp; Pav</italic>., <italic>sed foliis coriaceus parvus, corolla tubularis et bacca ovoideus differt.</italic></p></tp:treatment-sec><tp:treatment-sec sec-type="material" id="SECID0EQLAE"><title>Type.</title><p>
            <bold>PERÚ. Ayacucho</bold>: Prov. Lucanas, Dist. Ocaña, Centro Poblado San José de Tomate [CP Pachaca] – Sector Palca, <named-content xmlns:xlink="http://www.w3.org/1999/xlink" content-type="dwc:verbatimCoordinates" xlink:type="simple"><named-content content-type="geo-json" specific-use="{&#34;type&#34;:&#34;Point&#34;,&#34;coordinates&#34;:[-74.759197,-14.303583]}" id="NCID0E2LAE" xlink:type="simple">14°18'12.9"S, 74°45'33.11"W</named-content></named-content>, 3700 m, 26 Jun 2015 (fl, fr), <italic>E. Pariente, R. Fernandez &amp; L. Ríos 110</italic> (holotype MOL; isotypes MOL, USM, HSP).</p></tp:treatment-sec><tp:treatment-sec sec-type="description" id="SECID0ECMAE"><title>Description.</title><p>Shrub to 2.5 m tall, widely branched from the base; younger stems, petioles and flowers pubescent with unbranched trichomes; older stems cylindrical, to 5 cm in diameter, finely striated, ash-colored; younger stems circular in cross section, 3–4.5 mm in diameter, dark, densely pubescent; internode 3–8 mm long; spines 0.9–1.5 cm long, 0.5–ca. 1 mm in diameter at the base. Leaves simple, alternate and spirally arranged, rarely geminate; petiole 2–3 (–5) mm long, planoconvex and slightly grooved, light green, moderately pubescent, but more densely so in the basal part; leaf blades (1.2–) 1.6–2.3 (–2.7) cm long, 0.6–1.4 cm wide, coriaceous, shiny, oblong to broadly elliptic, sometimes oblong-obovate, the apex obtuse, the base acute-attenuate, the margin entire and slightly revolute when dry, the adaxial surface dark green and glabrous, the abaxial surface light green with dispersed unbranched trichomes on the midrib, leaf blades concolorous when dry, the venation brochidodromus, inconspicuous, with (4–) 5–6 secondary veins. Inflorescences terminal or axillary, fascicled, with 1–2 flowers; buds ellipsoid, green with purple spots, densely pubescent. Flowers pendulous, hermaphroditic, actinomorphic; pedicels moderately pubescent, 23–27 mm long, 1–1.5 mm in diameter, green to dark purple; calyx narrowly campanulate, green to dark purple, 8.5–9.5 mm long, 4–5 mm wide, the outer surface moderately pubescent, the inner surface glabrous to minutely puberulent, the lobes 5, acute, 2–2.5 mm long, 3–3.5 mm wide, tomentose at the apex; corolla tubular, yellow at anthesis, sometimes tinged blue or purple, 25–35 mm long, 8–10 mm in diameter, the base slightly narrowed, 4–6 mm in diameter, the inner surface pubescent at the base, the outer surface densely pubescent with uniformly dispersed unbranched trichomes, the lobes 5, acute, 2–2.4 mm long, 4–6 mm wide; stamens 5, equal, filaments, white, flat<!--PageBreak--><!--PageBreak-->tened, adnate to the base of the corolla, 25–28 mm long, densely pubescent at the base, becoming glabrous at the apex; anthers oblong, 4.5–5.5 mm long, 2–3 mm wide, basifixed, with longitudinal dehiscence, the connective 4–4.5 mm long; ovary conical and glabrous, 3–3.5 mm long, 2–2.5 mm in diameter at the base; style glabrous, 17.5–18 mm long, ca. 0.5 mm wide; stigma clavate, 0.5 mm long, ca. 0.7 mm wide. Fruit a berry, ovoid and apiculate, black at maturity, 10–13 mm long, 7–8 mm in diameter, the tip 1–1.5 mm long; fruiting calyx slightly accrescent, 5–7 mm long; fruiting pedicels puberulent to moderately pubescent. Seeds not seen.</p></tp:treatment-sec><tp:treatment-sec sec-type="distribution" id="SECID0ELMAE"><title>Distribution and habitat.</title><p>
            <italic><tp:taxon-name><tp:taxon-name-part taxon-name-part-type="genus" reg="Saracha">Saracha</tp:taxon-name-part> <tp:taxon-name-part taxon-name-part-type="species" reg="andina">andina</tp:taxon-name-part></tp:taxon-name></italic> is a shrub endemic to the scrub and relict forests in the central Andes of Peru (Depts. Ayacucho, Huancavelica and Lima) at over 3500 to 4000 m in elevation (Fig. <xref ref-type="fig" rid="F2">2</xref>). <italic><tp:taxon-name><tp:taxon-name-part taxon-name-part-type="genus" reg="Saracha">Saracha</tp:taxon-name-part> <tp:taxon-name-part taxon-name-part-type="species" reg="andina">andina</tp:taxon-name-part></tp:taxon-name></italic> grows in stony areas, on slight to moderate slopes, and near creeks. Populations of this species in the Ayacucho region have been recorded to occur in relict forest with a maximum height from 4 to 5 meters dominated by <italic><tp:taxon-name><tp:taxon-name-part taxon-name-part-type="genus" reg="Polylepis">Polylepis</tp:taxon-name-part> <tp:taxon-name-part taxon-name-part-type="species" reg="microphylla">microphylla</tp:taxon-name-part></tp:taxon-name></italic> (Wedd.) Bitter and accompanied by <italic><tp:taxon-name><tp:taxon-name-part taxon-name-part-type="genus" reg="Escallonia">Escallonia</tp:taxon-name-part> <tp:taxon-name-part taxon-name-part-type="species" reg="myrtilloides">myrtilloides</tp:taxon-name-part></tp:taxon-name></italic> L.f., sharing the understory with <italic><tp:taxon-name><tp:taxon-name-part taxon-name-part-type="genus" reg="Berberis">Berberis</tp:taxon-name-part> <tp:taxon-name-part taxon-name-part-type="species" reg="lutea">lutea</tp:taxon-name-part></tp:taxon-name></italic> Ruiz &amp; Pav. and <italic><tp:taxon-name><tp:taxon-name-part taxon-name-part-type="genus" reg="Hesperomeles">Hesperomeles</tp:taxon-name-part> <tp:taxon-name-part taxon-name-part-type="species" reg="obtusifolia">obtusifolia</tp:taxon-name-part></tp:taxon-name></italic> (Pers.) Lindl.</p></tp:treatment-sec><tp:treatment-sec sec-type="ecology" id="SECID0EXOAE"><title>Ecology.</title><p>Flowering and fruiting from June to September. Characteristics of the flower suggest pollination by hummingbirds (<xref ref-type="bibr" rid="B16">Faegri and van der Pijil 1979</xref>). In the forest where <italic><tp:taxon-name><tp:taxon-name-part taxon-name-part-type="genus" reg="Saracha">S.</tp:taxon-name-part> <tp:taxon-name-part taxon-name-part-type="species" reg="andina">andina</tp:taxon-name-part></tp:taxon-name></italic> was collected, we observed hummingbirds such as <italic><tp:taxon-name><tp:taxon-name-part taxon-name-part-type="genus" reg="Metallura">Metallura</tp:taxon-name-part> <tp:taxon-name-part taxon-name-part-type="species" reg="phoebe">phoebe</tp:taxon-name-part></tp:taxon-name></italic> and <italic><tp:taxon-name><tp:taxon-name-part taxon-name-part-type="genus" reg="Oreotrochilus">Oreotrochilus</tp:taxon-name-part> <tp:taxon-name-part taxon-name-part-type="species" reg="estella">estella</tp:taxon-name-part></tp:taxon-name></italic>, common species in relict forests of “Queñuales” (<xref ref-type="bibr" rid="B40">Servat at al. 2002</xref>). These birds may be pollinators of this new species.</p></tp:treatment-sec><tp:treatment-sec sec-type="Common name and uses" id="SECID0EGQAE"><title>Common name and uses.</title><p>In Pachaca (Dept. Ayacucho) it is commonly known as “checc-ches” in where the native people mention that strong and straight branches had been used for yarning wool (pers. comm.).</p></tp:treatment-sec><tp:treatment-sec sec-type="conservation status" id="SECID0ELQAE"><title>Conservation status.</title><p>According to the IUCN Red List Categories (<xref ref-type="bibr" rid="B21">IUCN 2012</xref>), <italic><tp:taxon-name><tp:taxon-name-part taxon-name-part-type="genus" reg="Saracha">S.</tp:taxon-name-part> <tp:taxon-name-part taxon-name-part-type="species" reg="andina">andina</tp:taxon-name-part></tp:taxon-name></italic> is classified as Endangered [EN (B1biii)]. The extent of occupancy is estimated to be less than 1,000 sqkm. Furthermore, no population of <italic><tp:taxon-name><tp:taxon-name-part taxon-name-part-type="genus" reg="Saracha">S.</tp:taxon-name-part> <tp:taxon-name-part taxon-name-part-type="species" reg="andina">andina</tp:taxon-name-part></tp:taxon-name></italic> currently grows in any protected area and the relict forests where it lives have been reduced as result of increasing anthropogenic pressure. In this context, <italic><tp:taxon-name><tp:taxon-name-part taxon-name-part-type="genus" reg="Saracha">S.</tp:taxon-name-part> <tp:taxon-name-part taxon-name-part-type="species" reg="andina">andina</tp:taxon-name-part></tp:taxon-name></italic> populations are highly susceptible to processes of fragmentation and degradation in short term.</p></tp:treatment-sec><tp:treatment-sec sec-type="material" id="SECID0EWRAE"><title>Additional specimens examined.</title><p>
            <bold>PERÚ. Ayacucho, Prov. Lucanas, Dist. Ocaña</bold>: Centro Poblado de Pachaca, Sector Palca, <named-content xmlns:xlink="http://www.w3.org/1999/xlink" content-type="dwc:verbatimCoordinates" xlink:type="simple"><named-content content-type="geo-json" specific-use="{&#34;type&#34;:&#34;Point&#34;,&#34;coordinates&#34;:[-74.759197,-14.303583]}" id="NCID0EBSAE" xlink:type="simple">14°18'12.9"S, 74°45'33.11"W</named-content></named-content>, 3700 m, 26 Jun 2015 (fl, fr), <italic>R. Fernandez et al. 973</italic> (HSP, MOL); Carretera Palpa-Laramate-Pachaca, ca. 3 km past Pachaca toward el puno, <named-content xmlns:xlink="http://www.w3.org/1999/xlink" content-type="dwc:verbatimCoordinates" xlink:type="simple"><named-content content-type="geo-json" specific-use="{&#34;type&#34;:&#34;Point&#34;,&#34;coordinates&#34;:[-74.759189,-14.303350]}" id="NCID0ELSAE" xlink:type="simple">14°18'12.06"S, 74°45'33.08"W</named-content></named-content>, 3750 m, 09 Jul 2016 (fl), <italic>S. Smith &amp; R. Fernandez 594</italic> (COLO, F, MO, USM); <bold>Huancavelica, Prov. Huaytará, Dist. Huaytará</bold>: Ruinas de Incahuasi, <named-content xmlns:xlink="http://www.w3.org/1999/xlink" content-type="dwc:verbatimCoordinates" xlink:type="simple"><named-content content-type="geo-json" specific-use="{&#34;type&#34;:&#34;Point&#34;,&#34;coordinates&#34;:[-75.253981,-13.573825]}" id="NCID0EXSAE" xlink:type="simple">13°34'25.77"S, 75°15'14.33"W</named-content></named-content>, 3798 m, 15 Aug 2014 (fl, fr), <italic>P. Gonzáles et al. 3385</italic> (USM); Carretera Los Libertadores, km. 130, pasando el puente Yuraccasa, <named-content xmlns:xlink="http://www.w3.org/1999/xlink" content-type="dwc:verbatimCoordinates" xlink:type="simple"><named-content content-type="geo-json" specific-use="{&#34;type&#34;:&#34;Point&#34;,&#34;coordinates&#34;:[-75.278600,-13.581408]}" id="NCID0EBTAE" xlink:type="simple">13°34'53.07"S, 75°16'42.96"W</named-content></named-content>, 3800–3850 m, 26 Jun 2001 (fl), <italic>J. Roque &amp; C. Arana 3309</italic> (USM); Puente Mollepallana on road Pisco-Ayacucho, 3900–4000 m, 29 Sep 1997 (fl), <italic>M. Weigend &amp; H. Forther 97/604</italic> (USM); <bold>Lima, Prov. Canta</bold>: Acacay, cerca a Huacoy, 29 Jul 1960 (fl), <italic>C. Acleto 207</italic> (USM); Ruta Canta-Obrajillo-Huacos, catarata Ongongoy, ca. 2 km NE de Huacos, <named-content xmlns:xlink="http://www.w3.org/1999/xlink" content-type="dwc:verbatimCoordinates" xlink:type="simple"><named-content content-type="geo-json" specific-use="{&#34;type&#34;:&#34;Point&#34;,&#34;coordinates&#34;:[-76.603250,-11.399281]}" id="NCID0ERTAE" xlink:type="simple">11°23'57.41"S, 76°36'11.70"W</named-content></named-content>, 3900 m, 11 Jul 2016 (fl), <!--PageBreak--><!--PageBreak--><italic>S. Smith 596</italic> (COLO, MO, MOL, USM); Lachaqui, cuesta de Yacanhuana, 3800 m, 27 Mar 1973 (fl), <italic>G. Vilcapoma 188</italic> (MOL, USM); Lachaqui, camino a Quinana, 3900 m, 02 Feb 1979 (fl), <italic>G. Vilcapoma 302</italic> (MOL, USM); Huacos, catarata de Ongongoy, 3500 m, 09 Sep 2001 (fl), <italic>G. Vilcapoma 5564</italic> (MOL, USM).</p></tp:treatment-sec><tp:treatment-sec sec-type="discussion" id="SECID0EAUAE"><title>Discussion.</title><p><italic><tp:taxon-name><tp:taxon-name-part taxon-name-part-type="genus" reg="Saracha">Saracha</tp:taxon-name-part> <tp:taxon-name-part taxon-name-part-type="species" reg="andina">andina</tp:taxon-name-part></tp:taxon-name></italic> differs from other species of the genus in its small oblong to broadly elliptic leaves 12–27 × 6–14 mm with inconspicuous nerves and tubular flowers 33.5–35 mm long. In contrast, <italic><tp:taxon-name><tp:taxon-name-part taxon-name-part-type="genus" reg="Saracha">S.</tp:taxon-name-part> <tp:taxon-name-part taxon-name-part-type="species" reg="punctata">punctata</tp:taxon-name-part></tp:taxon-name></italic> has elliptic leaves 20–150 × 8–60 mm and widely campanulate flowers, and <italic><tp:taxon-name><tp:taxon-name-part taxon-name-part-type="genus" reg="Saracha">S.</tp:taxon-name-part> <tp:taxon-name-part taxon-name-part-type="species" reg="quitensis">quitensis</tp:taxon-name-part></tp:taxon-name></italic> has shorter tubular to infundibuliform flowers 12–26 mm long (Figure <xref ref-type="fig" rid="F3">3</xref>). Among other members of the subtribe <tp:taxon-name><tp:taxon-name-part taxon-name-part-type="subtribe">Iochrominae</tp:taxon-name-part></tp:taxon-name> sensu <xref ref-type="bibr" rid="B36">Olmstead et al. (1999</xref>, <xref ref-type="bibr" rid="B37">2008</xref>), <italic><tp:taxon-name><tp:taxon-name-part taxon-name-part-type="genus" reg="Saracha">S.</tp:taxon-name-part> <tp:taxon-name-part taxon-name-part-type="species" reg="andina">andina</tp:taxon-name-part></tp:taxon-name></italic> is perhaps most easily confused with species of <italic><tp:taxon-name><tp:taxon-name-part taxon-name-part-type="genus" reg="Dunalia">Dunalia</tp:taxon-name-part></tp:taxon-name></italic>, many of which have tubular flowers of similar <!--PageBreak--><!--PageBreak-->length and the plants are spiny (see discussion in <xref ref-type="bibr" rid="B12">D’Arcy and Smith 1987</xref>). Nonetheless, species of <italic><tp:taxon-name><tp:taxon-name-part taxon-name-part-type="genus" reg="Dunalia">Dunalia</tp:taxon-name-part></tp:taxon-name></italic> have a diagnostic pair of appendages on either side of the filament base (“stapet”) (<xref ref-type="bibr" rid="B19">Hunziker 1960</xref>, <xref ref-type="bibr" rid="B20">2001</xref>), and sometimes the leaves clustered on short shoots but they lack the conspicuous coriaceous leaves of <italic><tp:taxon-name><tp:taxon-name-part taxon-name-part-type="genus" reg="Saracha">Saracha</tp:taxon-name-part></tp:taxon-name></italic>.</p><fig id="F1" position="float" orientation="portrait"><label>Figure 1.</label><caption><p>
          <italic><tp:taxon-name><tp:taxon-name-part taxon-name-part-type="genus" reg="Saracha">Saracha</tp:taxon-name-part> <tp:taxon-name-part taxon-name-part-type="species" reg="andina">andina</tp:taxon-name-part></tp:taxon-name></italic>. <bold>A</bold> Flowering branch <bold>B</bold> Flower in anthesis <bold>C</bold> Open corolla with the stamens <bold>D</bold> Gynoecium. From <italic>E. Pariente et al. 110</italic> (MOL). Drawing by Eli Pariente.</p></caption><graphic xmlns:xlink="http://www.w3.org/1999/xlink" xlink:href="phytokeys-85-031-g001.jpg" position="float" orientation="portrait" xlink:type="simple" id="oo_149346.jpg"/></fig><fig id="F2" position="float" orientation="portrait"><label>Figure 2.</label><caption><p>Distribution map of <italic><tp:taxon-name><tp:taxon-name-part taxon-name-part-type="genus" reg="Saracha">Saracha</tp:taxon-name-part> <tp:taxon-name-part taxon-name-part-type="species" reg="andina">andina</tp:taxon-name-part></tp:taxon-name></italic>.</p></caption><graphic xmlns:xlink="http://www.w3.org/1999/xlink" xlink:href="phytokeys-85-031-g002.jpg" position="float" orientation="portrait" xlink:type="simple" id="oo_149347.jpg"/></fig><fig id="F3" position="float" orientation="portrait"><label>Figure 3.</label><caption><p>
          <italic><tp:taxon-name><tp:taxon-name-part taxon-name-part-type="genus" reg="Saracha">Saracha</tp:taxon-name-part></tp:taxon-name></italic> species. <bold>A</bold> <italic><tp:taxon-name><tp:taxon-name-part taxon-name-part-type="genus" reg="Saracha">Saracha</tp:taxon-name-part> <tp:taxon-name-part taxon-name-part-type="species" reg="punctata">punctata</tp:taxon-name-part></tp:taxon-name></italic> (<italic>R. Fernandez et al. 260</italic>; MOL) <bold>B</bold> <italic><tp:taxon-name><tp:taxon-name-part taxon-name-part-type="genus" reg="Saracha">Saracha</tp:taxon-name-part> <tp:taxon-name-part taxon-name-part-type="species" reg="quitensis">quitensis</tp:taxon-name-part></tp:taxon-name></italic> (<italic>S. Smith 257</italic>; MO) <bold>C</bold> <italic><tp:taxon-name><tp:taxon-name-part taxon-name-part-type="genus" reg="Saracha">Saracha</tp:taxon-name-part> <tp:taxon-name-part taxon-name-part-type="species" reg="andina">andina</tp:taxon-name-part></tp:taxon-name></italic> (<italic>P. Gonzáles et al. 3385</italic>; USM) <bold>D</bold> <italic><tp:taxon-name><tp:taxon-name-part taxon-name-part-type="genus" reg="Saracha">Saracha</tp:taxon-name-part> <tp:taxon-name-part taxon-name-part-type="species" reg="andina">andina</tp:taxon-name-part></tp:taxon-name></italic> (<italic>R. Fernandez et al. 973</italic>; MOL) <bold>E</bold> <italic><tp:taxon-name><tp:taxon-name-part taxon-name-part-type="genus" reg="Saracha">Saracha</tp:taxon-name-part> <tp:taxon-name-part taxon-name-part-type="species" reg="punctata">punctata</tp:taxon-name-part></tp:taxon-name></italic> (<italic>R. Fernandez 998</italic>; MOL) <bold>F</bold> <italic><tp:taxon-name><tp:taxon-name-part taxon-name-part-type="genus" reg="Saracha">Saracha</tp:taxon-name-part> <tp:taxon-name-part taxon-name-part-type="species" reg="quitensis">quitensis</tp:taxon-name-part></tp:taxon-name></italic> (<italic>S. Smith 257</italic>; MO) <bold>G</bold> <italic><tp:taxon-name><tp:taxon-name-part taxon-name-part-type="genus" reg="Saracha">Saracha</tp:taxon-name-part> <tp:taxon-name-part taxon-name-part-type="species" reg="andina">andina</tp:taxon-name-part></tp:taxon-name></italic> (<italic>R. Fernandez et al. 973</italic>; MOL). Photos by: <bold>A, D, E, G</bold> Robin Fernandez; <bold>B, F</bold> Stacey Smith; <bold>C</bold> Paul Gonzáles.</p></caption><graphic xmlns:xlink="http://www.w3.org/1999/xlink" xlink:href="phytokeys-85-031-g003.jpg" position="float" orientation="portrait" xlink:type="simple" id="oo_149348.jpg"/></fig><fig id="F4" position="float" orientation="portrait"><label>Figure 4.</label><caption><p>Maximum likelihood phylogeny of <tp:taxon-name><tp:taxon-name-part taxon-name-part-type="subtribe">Iochrominae</tp:taxon-name-part></tp:taxon-name> (sensu Smith &amp; Baum, 2006) showing placement of <italic><tp:taxon-name><tp:taxon-name-part taxon-name-part-type="genus" reg="Saracha">Saracha</tp:taxon-name-part> <tp:taxon-name-part taxon-name-part-type="species" reg="andina">andina</tp:taxon-name-part></tp:taxon-name></italic>. The outgroups (<italic><tp:taxon-name><tp:taxon-name-part taxon-name-part-type="genus" reg="Physalis">Physalis</tp:taxon-name-part> <tp:taxon-name-part taxon-name-part-type="species" reg="peruviana">peruviana</tp:taxon-name-part></tp:taxon-name></italic>, <italic><tp:taxon-name><tp:taxon-name-part taxon-name-part-type="genus" reg="Leucophysalis">Leucophysalis</tp:taxon-name-part> <tp:taxon-name-part taxon-name-part-type="species" reg="grandiflora">grandiflora</tp:taxon-name-part></tp:taxon-name></italic>, <italic><tp:taxon-name><tp:taxon-name-part taxon-name-part-type="genus" reg="Witheringia">Witheringia</tp:taxon-name-part> <tp:taxon-name-part taxon-name-part-type="species" reg="solanacea">solanacea</tp:taxon-name-part></tp:taxon-name></italic>, <italic><tp:taxon-name><tp:taxon-name-part taxon-name-part-type="genus" reg="Tubocapsicum">Tubocapsicum</tp:taxon-name-part> <tp:taxon-name-part taxon-name-part-type="species" reg="anomalum">anomalum</tp:taxon-name-part></tp:taxon-name></italic>, <italic><tp:taxon-name><tp:taxon-name-part taxon-name-part-type="genus" reg="Cuatresia">Cuatresia</tp:taxon-name-part> <tp:taxon-name-part taxon-name-part-type="species" reg="colombiana">colombiana</tp:taxon-name-part></tp:taxon-name></italic>, and <italic><tp:taxon-name><tp:taxon-name-part taxon-name-part-type="genus" reg="Larnax">Larnax</tp:taxon-name-part> <tp:taxon-name-part taxon-name-part-type="species" reg="sachapapa">sachapapa</tp:taxon-name-part></tp:taxon-name></italic>) have been pruned from the tree. Bootstrap support (&gt;70%) is indicated.</p></caption><graphic xmlns:xlink="http://www.w3.org/1999/xlink" xlink:href="phytokeys-85-031-g004.jpg" position="float" orientation="portrait" xlink:type="simple" id="oo_149349.jpg"/></fig></tp:treatment-sec><ref-list><ref id="B16"><mixed-citation xmlns:xlink="http://www.w3.org/1999/xlink" xlink:type="simple">
          <person-group><name name-style="western"><surname>Faegri</surname><given-names>K</given-names></name><name name-style="western"><surname>van der Pijil</surname><given-names>L</given-names></name></person-group> (<year>1979</year>) <source>The Principles of Pollination Ecology.</source> <publisher-name>Pergamon Press</publisher-name>, <publisher-loc>Oxford</publisher-loc>, <size units="page">244 pp</size>.</mixed-citation></ref><ref id="B40"><mixed-citation xmlns:xlink="http://www.w3.org/1999/xlink" xlink:type="simple">
          <person-group><name name-style="western"><surname>Servat</surname><given-names>G</given-names></name><name name-style="western"><surname>Mendoza</surname><given-names>W</given-names></name><name name-style="western"><surname>Ochoa</surname><given-names>J</given-names></name></person-group> (<year>2002</year>) <article-title>Flora y fauna de cuatro bosques de <italic><tp:taxon-name><tp:taxon-name-part taxon-name-part-type="genus">Polylepis</tp:taxon-name-part></tp:taxon-name></italic> (<tp:taxon-name><tp:taxon-name-part taxon-name-part-type="family">Rosaceae</tp:taxon-name-part></tp:taxon-name>) en la cordillera del Vilcanota (Cusco, Perú).</article-title> <source>Ecología Aplicada</source> <volume>1</volume>(<issue>1</issue>): <fpage>25</fpage>–<lpage>35</lpage>.</mixed-citation></ref><ref id="B21"><mixed-citation xmlns:xlink="http://www.w3.org/1999/xlink" xlink:type="simple">
          <institution xlink:type="simple">IUCN</institution> (<year>2012</year>) Categorías y Criterios de la Lista Roja de la UICN: Versión 3.1 (Segunda edición). Comisión de Supervivencia de Especies de la UICN, Gland y Cambridge, 1–34.</mixed-citation></ref><ref id="B36"><mixed-citation xmlns:xlink="http://www.w3.org/1999/xlink" xlink:type="simple">
          <person-group><name name-style="western"><surname>Olmstead</surname><given-names>RG</given-names></name><name name-style="western"><surname>Sweere</surname><given-names>JA</given-names></name><name name-style="western"><surname>Spangler</surname><given-names>RE</given-names></name><name name-style="western"><surname>Bohs</surname><given-names>L</given-names></name><name name-style="western"><surname>Palmer</surname><given-names>JD</given-names></name></person-group> (<year>1999</year>) <article-title>Phylogeny and provisional classification of the <tp:taxon-name><tp:taxon-name-part taxon-name-part-type="family">Solanaceae</tp:taxon-name-part></tp:taxon-name> based on chloroplast DNA.</article-title> In: <person-group><name name-style="western"><surname>Nee</surname><given-names>M</given-names></name><name name-style="western"><surname>Symon</surname><given-names>DE</given-names></name><name name-style="western"><surname>Lester</surname><given-names>RN</given-names></name><name name-style="western"><surname>Jessop</surname><given-names>JP</given-names></name></person-group> (<role>Eds</role>) <issue-title>Solanaceae IV: advances in biology and utilization.</issue-title> <source>Royal Botanic Gardens, Kew</source>, <fpage>111</fpage>–<lpage>137</lpage>.</mixed-citation></ref><ref id="B37"><mixed-citation xmlns:xlink="http://www.w3.org/1999/xlink" xlink:type="simple">
          <person-group><name name-style="western"><surname>Olmstead</surname><given-names>RG</given-names></name><name name-style="western"><surname>Bohs</surname><given-names>L</given-names></name><name name-style="western"><surname>Migid</surname><given-names>H</given-names></name><name name-style="western"><surname>Santiago-Valentin</surname><given-names>E</given-names></name><name name-style="western"><surname>Garcia</surname><given-names>V</given-names></name><name name-style="western"><surname>Collier</surname><given-names>S</given-names></name></person-group> (<year>2008</year>) <article-title>A molecular phylogeny of the <tp:taxon-name><tp:taxon-name-part taxon-name-part-type="family">Solanaceae</tp:taxon-name-part></tp:taxon-name>.</article-title> <source>Taxon</source> <volume>57</volume>(<issue>4</issue>): <fpage>1159</fpage>–<lpage>1181</lpage>.</mixed-citation></ref><ref id="B12"><mixed-citation xmlns:xlink="http://www.w3.org/1999/xlink" xlink:type="simple">
          <person-group><name name-style="western"><surname>D’Arcy</surname><given-names>WG</given-names></name><name name-style="western"><surname>Smith</surname><given-names>DN</given-names></name></person-group> (<year>1987</year>) <article-title><italic><tp:taxon-name><tp:taxon-name-part taxon-name-part-type="genus">Saracha</tp:taxon-name-part> <tp:taxon-name-part taxon-name-part-type="species">spinosa</tp:taxon-name-part></tp:taxon-name></italic> - a new combination in Peruvian <tp:taxon-name><tp:taxon-name-part taxon-name-part-type="family">Solanaceae</tp:taxon-name-part></tp:taxon-name>. Ann. Missouri Bot. Gard.</article-title> <volume>74</volume>(<issue>3</issue>): <fpage>674</fpage>–<lpage>675</lpage>. <ext-link xlink:type="simple" ext-link-type="doi" xlink:href="10.2307/2399334">https://doi.org/10.2307/2399334</ext-link></mixed-citation></ref><ref id="B19"><mixed-citation xmlns:xlink="http://www.w3.org/1999/xlink" xlink:type="simple">
          <person-group><name name-style="western"><surname>Hunziker</surname><given-names>AT</given-names></name></person-group> (<year>1960</year>) <article-title>Estudios sobre <tp:taxon-name><tp:taxon-name-part taxon-name-part-type="family">Solanaceae</tp:taxon-name-part></tp:taxon-name> II. Sinopsis taxonómica del género <italic><tp:taxon-name><tp:taxon-name-part taxon-name-part-type="genus">Dunalia</tp:taxon-name-part></tp:taxon-name></italic> H. B. K.</article-title> <source>Boletín de la Academia Nacional de Ciencias</source> <volume>51</volume>: <fpage>211</fpage>–<lpage>244</lpage>.</mixed-citation></ref><ref id="B20"><mixed-citation xmlns:xlink="http://www.w3.org/1999/xlink" xlink:type="simple">
          <person-group><name name-style="western"><surname>Hunziker</surname><given-names>AT</given-names></name></person-group> (<year>2001</year>) <source>Genera Solanacearum: The Genera of <tp:taxon-name><tp:taxon-name-part taxon-name-part-type="family">Solanaceae</tp:taxon-name-part></tp:taxon-name> Illustrated, Arranged According to a New System.</source> <publisher-name>ARG Ganter Verlag KG</publisher-name>, <publisher-loc>Königstein</publisher-loc>, <size units="page">500 pp</size>.</mixed-citation></ref></ref-list></tp:taxon-treatment>
